# Supplementary material for: A scissor-guided single-cell framework defines a macrophage-derived risk score for prognostic and immunotherapy stratification in lung adenocarcinoma
Source: Front Immunol. 2026 May 14;17:1827555. doi: 10.3389/fimmu.2026.1827555 (PMC13215902; doi:10.3389/fimmu.2026.1827555)
Supplement: Supplementary file 4 [file Table1.xlsx]

## Sheet: Sheet1
Samples	Stages	Tissue origins
LUNG_N01	IA	nLung
LUNG_N06	IA	nLung
LUNG_N08	IB	nLung
LUNG_N09	IIA	nLung
LUNG_N18	IA	nLung
LUNG_N19	IA	nLung
LUNG_N20	IA	nLung
LUNG_N28	IIIA	nLung
LUNG_N30	IA	nLung
LUNG_N31	IIIA	nLung
LUNG_N34	IA	nLung
LUNG_T06	IA	tLung
LUNG_T08	IB	tLung
LUNG_T09	IIA	tLung
LUNG_T18	IA	tLung
LUNG_T19	IA	tLung
LUNG_T20	IA	tLung
LUNG_T25	IA	tLung
LUNG_T28	IIIA	tLung
LUNG_T30	IA	tLung
LUNG_T31	IIIA	tLung
LUNG_T34	IA	tLung
EBUS_06	IV	tL/B
EBUS_28	IV	tL/B
EBUS_49	IV	tL/B
BRONCHO_58	IV	tL/B
EBUS_10	IV	mLN
BRONCHO_11	IV	mLN
EBUS_12	IV	mLN
EBUS_13	IV	mLN
EBUS_15	IIIA	mLN
EBUS_19	IV	mLN
EBUS_51	IV	mLN
LN_01	IIB	nLN
LN_02	IB	nLN
LN_03	IIB	nLN
LN_04	IA	nLN
LN_05	IA	nLN
LN_06	IA	nLN
LN_07	IA	nLN
LN_08	IB	nLN
LN_11	IB	nLN
LN_12	IA	nLN
EFFUSION_06	IV	PE
EFFUSION_11	IV	PE
EFFUSION_12	IV	PE
EFFUSION_13	IV	PE
EFFUSION_64	IV	PE
NS_02	IV	mBrain
NS_03	IV	mBrain
NS_04	IV	mBrain
NS_06	IV	mBrain
NS_07	IV	mBrain
NS_12	IV	mBrain
NS_13	IV	mBrain
NS_16	IIIA	mBrain
NS_17	IV	mBrain
NS_19	IV	mBrain
GSM5699777	IA	tLung
GSM5699778	IA	tLung
GSM5699779	IA	tLung
GSM5699780	IA	tLung
GSM5699781	IA	tLung
GSM5699782	IA	tLung
GSM5699783	IA	tLung
GSM5699784	IA	tLung
GSM5699785	IA	tLung
nLung, normal lung; tLung, early stage tumor lung; tL/B, advanced stage tumor lung; mLN, lymph node metastases; nLN, normal lymph node; PE, pleural effusion; mBrain, brain metastases; ADC, Adenocarcinoma; Cur, Current smoker; Ex, Ex-smoker; Never, Never smoker; PD, poorly differentiated; MD, moderately differentiated;, WD, well differentiated
Supplement Table1
