# Supplementary material for: A scissor-guided single-cell framework defines a macrophage-derived risk score for prognostic and immunotherapy stratification in lung adenocarcinoma
Source: Front Immunol. 2026 May 14;17:1827555. doi: 10.3389/fimmu.2026.1827555 (PMC13215902; doi:10.3389/fimmu.2026.1827555)
Supplement: Supplementary file 5 [file DataSheet1.csv]

Gene	HR	lower95	upper95	pvalue
ADM	1.26614016098732	1.14293362806897	1.40262817358302	6.25138410357154e-06
ALDOA	1.42274131181553	1.19653289446242	1.69171516279626	6.58213160793029e-05
AREG	1.07750147272146	1.00877431688672	1.15091096619115	0.0264356035664554
C15orf48	1.10218767831233	1.011323691754	1.20121548434863	0.0266590792720953
CCL20	1.11614159347091	1.04095828809997	1.19675501979014	0.0020139578626972
CSTB	1.23160553135864	1.03383647640636	1.46720706754883	0.0196709457858824
CTSL	1.33893670526294	1.17382452555705	1.52727384857598	1.3818595140101e-05
ENO1	1.43348600542774	1.14287766252788	1.79798957940263	0.00183760383216858
EREG	1.0831507911961	1.02114402123539	1.14892278862816	0.00791622191929263
ERO1A	1.49639897343312	1.29518855842445	1.72886787265602	4.48466396860706e-08
G0S2	1.11282810935252	1.01219998105144	1.22346020959091	0.0270548160063445
GAPDH	1.62670298057131	1.36709305797704	1.93561262824	4.13989421420775e-08
HK2	1.18913053947543	1.05415228676719	1.34139199588477	0.00483468066456622
HSPA6	1.1283325617463	1.01333706707808	1.25637797260096	0.0276978875321279
HSPD1	1.47844960277339	1.21043225882905	1.80581210720154	0.000127439151267512
ISG15	1.11138726017662	1.00495472679474	1.22909182787016	0.039763852971838
LDHA	1.74853972052083	1.44159446020235	2.12083997174207	1.39790857229976e-08
MT1X	1.16056291100292	1.02006572852877	1.32041125657481	0.0237143672575176
MT2A	1.20249923852799	1.07420676978959	1.34611367134059	0.00135751738206225
NDRG1	1.16494888380962	1.02001083356541	1.33048185100697	0.0243069649574936
PGAM1	1.52125871530315	1.214066543067	1.90617894225101	0.000266913216939748
PGK1	1.26099851106747	1.0599660921903	1.50015859623263	0.0088651261207596
PKM	1.68641019738049	1.33737626295711	2.12653643750227	1.00055446557056e-05
PLAUR	1.24863406597536	1.09504141345242	1.42376992464488	0.000914184413949516
PLP2	1.32073947271005	1.10933595538306	1.57242965605679	0.00177280630640888
RALA	1.40515640312064	1.086019405065	1.8180748042092	0.00966069916641031
RNASE1	0.867771956391943	0.789822918491351	0.953413924400507	0.00314295369715825
S100A10	1.31281368319072	1.1220929643625	1.53595096084748	0.000678160690784101
SLAMF9	1.18905046330863	1.04273028098014	1.35590289270729	0.0097519264634366
SLC16A3	1.38090710805438	1.19273896860707	1.59876091187166	1.57334931264826e-05
SLC2A1	1.26192774651853	1.14285576780883	1.3934056092542	4.21274041994768e-06
SOD2	1.18990306864459	1.01018186106583	1.40159843226243	0.037413476659021
TGFBI	1.11538232924403	1.00910784114745	1.23284914620741	0.0325626641326016
TIMP1	1.25469818203353	1.0567527757422	1.4897216871681	0.00959467319713884
TPI1	1.6499695097982	1.32577270559004	2.05344352903396	7.24143098649255e-06
TPM4	1.25024515808856	1.02185489689245	1.52968191479775	0.0300049879042928
VCAN	1.11061685701047	1.00517466390886	1.22711987017179	0.039267447672119
